# Supplementary material for: Notch Missense Mutations in Drosophila Reveal Functions of Specific EGF-like Repeats in Notch Folding, Trafficking, and Signaling
Source: Biomolecules. 2022 Nov 25;12(12):1752. doi: 10.3390/biom12121752 (PMC9775759; doi:10.3390/biom12121752)
Supplement: Supplementary file 1 [file biomolecules-12-01752-s001.zip]

Archive with 1 entries (1 files):
- biomolecules-1845033 - Supplementary - new11.28.pdf
